# Supplementary material for: CLICK-ID: A novel dataset for Indonesian clickbait headlines
Source: Data Brief. 2020 Aug 27;32:106231. doi: 10.1016/j.dib.2020.106231 (PMC7479324; doi:10.1016/j.dib.2020.106231)
Supplement: Supplementary file 1 [file mmc1.xml]

<?xml version="1.0" encoding="utf-8" standalone="no"?>
<data>
  <datasets>
    <author>yunita.sari@ugm.ac.id</author>
    <type>1</type>
    <dataset>
      <name>CLICK-ID: A Novel Dataset for Indonesian Clickbait Headlines</name>
      <caption />
      <description>The CLICK-ID dataset is a collection of Indonesian news headlines with clickbait labels that was collected from 12 local online news publishers; detikNews, Fimela, Kapanlagi, Kompas, Liputan6, Okezone, Posmetro-Medan, Republika, Sindonews, Tempo, Tribunnews, and Wowkeren. This dataset is comprised of mainly two parts; (i) 46,119 raw article data, and (ii) 15,000 clickbait annotated sample headlines. Annotation was conducted with 3 annotator examining each headline.</description>
      <filetype>
        <name />
      </filetype>
      <filesize />
      <source>0</source>
      <sourcename>Original Data</sourcename>
      <access>
        <type>1</type>
        <name>Data available in data repository</name>
        <reponame>Mendeley Data</reponame>
        <PersistentId>10.17632/k42j7x2kpn.1</PersistentId>
        <deeplinkurl>https://data.mendeley.com/datasets/k42j7x2kpn/1</deeplinkurl>
      </access>
    </dataset>
  </datasets>
</data>
